# Supplementary material for: Contrasting Response of Santina and Bing Sweet Cherry Cultivars Under Combined Biotic and Abiotic Stress
Source: Plants (Basel). 2026 Feb 1;15(3):450. doi: 10.3390/plants15030450 (PMC12899965; doi:10.3390/plants15030450)
Supplement: Supplementary file 1 [file plants-15-00450-s001.zip]

Archive with 1 entries (1 files):
- plants-4076718-supplementary.pdf
